# Supplementary material for: Oriented Cell Division in the C. elegans Embryo Is Coordinated by G-Protein Signaling Dependent on the Adhesion GPCR LAT-1
Source: PLoS Genet. 2015 Oct 27;11(10):e1005624. doi: 10.1371/journal.pgen.1005624 (PMC4624771; doi:10.1371/journal.pgen.1005624)
Supplement: S1 Table — (XLSX) [file pgen.1005624.s008.xlsx]

## Sheet: Tabelle1
			Primer	Sequence 5'-3'
			lat1_445R	GGAAGAATTCTTACTTATCGTCGTCATCCTTGTAATCACCGGCTAAATCTTGACAATACATGCTCGGCTT
			lat1_602F	TCTGGTACCGCCACCATGGCCCGCTTGGCTGCAGCACTC
			lat1_603R	GGCGTAGTCGGGGACGTCGTAGGGGTAAGAGGTGACAAGGACAGTCGTCAC
			lat1_604F	AGCAACAAGCCGACAACGGATGAA
			lat1_707F	ATGTACCCCTACGACGTCCCCGACT
			lat1_708R	GACCACTTGCCAGATGGTGTGACCC
			lat1_709F	CTGACTTATGTTGGATGCATTATCT
			lat1_710R	GGTTGGCGGTACCAGATCTCCCGGGt
			lat1_863F	GCCGGTGATTACAAGGATGACGAC
			lat1_864R	GGCGTAGTCGGGGACGTCGTAGGG
			lat1_890F	CTGAGGCCGGGCTGGACTCCCATTT
			lat1_891R	AGTGACCAACTGCATTTGCCCATC
			lat1_1034F	TTGAGAATATCCACGGCGAACA
			lat1_1035R	ACAAACGCACACACAGGAAATC
			rec_144F	ACAATGACGTCATGTGACTGTACTCATCTCGCACATGCAGCTGT
			rec_145R	CGTCAAGCTTAATAGTAAAAAAGAACATACCGGTCA
			rec_146F	CGTCAAGCTTATCCACCGGATCTAGATAACT
			rec_147R	GCTTTTTTGGAGGCTACCATGGAGAAG
			rec_148F	ATGGAAACCTTCTGGATGTAAACTCAGTTATCATAATAAGACAATGACGTCATGTGACTGTACTCATCTC
			rec_149R	ATCGTTTTTCATGTATTTTTTTAATTGAAATTTATTCCAAGCTTTTTTGGAGGCTACCATGGAGAAGTTA
			RNAi_1	CAAGGTCAACAAGCAGATCG
			RNAi_2	GTCGTAGATGAATGCGTTGG
			SP1	GCTGGACGTGATCTTACTGATTACC
			SP2	GTAGCAGAGCTTCTCCTTGATGTC
			SP3	CTGCTGGACAGGAAGATTACG
			SP4	CTCGGACATTCTCGAATGAAG
			SP7	ACACTTGACGAGCCCACCGAC
			SP8	TGCCGCTCGTTCCTTCCTGG
			SP9	GTACACTCCACTGATCTCTGCTGACAAG
			SP10	CTCTGTACAAGAGGCAAACAGCCATG
